# Supplementary material for: Insulin-like 3 affects zebrafish spermatogenic cells directly and via Sertoli cells
Source: Commun Biol. 2021 Feb 15;4:204. doi: 10.1038/s42003-021-01708-y (PMC7884674; doi:10.1038/s42003-021-01708-y)
Supplement: Supplementary file 3 — Supplementary Data 2 [file 42003_2021_1708_MOESM3_ESM.xlsx]

## Sheet: Fig. 1a
Fig. 1a (source data)
Rxfp1 (cAMP; AU)							Rxfp2a (cAMP; AU)							Rxfp2b (cAMP; AU)							Rxfp2l (cAMP; AU)
					Insl3 (ng/mL)							Insl3 (ng/mL)							Insl3 (ng/mL)							Insl3 (ng/mL)
0.1	1	10	100	1000	1000		0.1	1	10	100	1000	1000		0.1	1	10	100	1000	1000		0.1	1	10	100	1000	1000
-0.00113353	0.00158694	0.0111086	0.0158694	0.100884	0.170256		0.00327209	0.0297005	0.0863327	0.253209	0.361188	0.460861		0.130099	0.270502	0.310434	0.275655	0.337484	0.374839		0.00767544	-0.00328947	0.00877193	-0.00328947	0.0120614	0.100877
0.0267513	0.00634777	0.0301519	0.0471548	0.13557	0.200861		-0.0231563	0.0395167	0.0478228	0.245658	0.347596	0.511452		0.0863031	0.150708	0.282095	0.400601	0.422499	0.614427		-0.00657895	-0.00877193	0.0164474	-0.00548246	-0.00657895	0.0285088
-0.032419	0.0179098	0.00974836	0.209023	0.0879619	0.204942		0.0463126	0.00478228	0.101435	0.250944	0.30229	0.49635		0.11593	0.180335	0.337484	0.207385	0.368398	0.517819		-0.00328947	-0.00328947	-0.00438596	0.0570175	0.0274123	0.0449561

## Sheet: Fig 1b
Fig. 1b (source data)
rxfp2a (read number)				rxfp2b (read number)
Control	Depletion	Recovery		Control	Depletion	Recovery
86	8	23		252	456	170
2	11	72		64	162	298
118	0	142		200	672	618
113	0	14		381	170	347
355	0	88		1647	900	588

## Sheet: Fig. 2a
Fig. 2a (source data)
Body weight (g)
	9 months		12 months
insl3+/+	insl3-/-	insl3+/+	insl3-/-
0.4376	0.3966	0.4065	0.2967
0.5121	0.4634	0.3071	0.4424
0.4782	0.4274	0.4157	0.4176
0.4621	0.5478	0.3845	0.5297
0.4317	0.44	0.4364	0.424
0.4237	0.3403	0.3829	0.3606
0.4825	0.2406	0.3982	0.3973
0.4294	0.2887	0.3793	0.3294
	0.2928		0.5026
	0.3223		0.5305
	0.2498		0.6329
	0.2018		0.1666
	0.1752		0.1843
			0.1987
			0.2731

## Sheet: Fig. 2b
Fig. 2b (source data)
GSI (%)
	9 months		12 months
insl3+/+	insl3-/-	insl3+/+	insl3-/-
1.52148	0.448815	0.639606	1.1302
1.82054	0.375486	0.944318	0.112233
1.6081	0.187178	0.914121	0.550766
1.7864	1.05878	1.11834	0.622994
1.0306	1.20454	0.985335	0.330189
2.029	0.881575	0.705145	0.305047
1.4676	0.415628	1.00452	0.276869
1.6959	0.906824	0.659109	0.819672
	1.25683		1.19379
	1.03847		1.01791
	0.709768		0.805814
	0.705649		0.420168
	0.625571		0.596853
			0.251636
			0.439399

## Sheet: Fig. 2d
Fig. 2d (source data)
Proportion of area (%)
	Aund		Adiff		B		SPC		SPT		SPZ		Leydig cells		Empty lumen		Others
insl3+/+	insl3-/-	insl3+/+	insl3-/-	insl3+/+	insl3-/-	insl3+/+	insl3-/-	insl3+/+	insl3-/-	insl3+/+	insl3-/-	insl3+/+	insl3-/-	insl3+/+	insl3-/-	insl3+/+	insl3-/-
1.25926	1.51852	8.90741	10.3519	12.3148	9.77778	32.6852	21.2963	8.25926	5.38889	23.9259	12.3148	1.7037	1.83333	0.537037	2.2037	1.05556	22.9074
0.962963	1.05556	10.5	4.90741	11.8333	4.07407	24.463	4.48148	4.62963	2.87037	34.3518	32.0556	2.03704	1.62963	0.925926	6.2963	0.833333	30.0185
0.62963	0.925926	9.7963	3.59259	10.5	3.03704	25.2407	9.22222	4.68518	2.7037	35.5185	42.5926	1.22222	1.5	0.87037	4.7963	0.981482	20.7963
0.759259	0.592593	7.5	5.40741	13.7778	5.59259	30.1296	26.2963	4.62963	4.59259	31.1667	14.2963	2.2963	1.42593	0.314815	4.09259	0.148148	21.537
0.685185	1.35185	11.4259	8.7037	11.037	9.07407	27.6482	32.8704	6	4.40741	33.7778	28.2407	1	0.666667	0.703704	1.12963	0.981482	4.51852
1.7963	1.42593	8.11111	8.51852	12.9074	8.25926	32.6852	13.4815	7.05556	3.51852	22.8518	38.9259	1.12963	1.40741	1.83333	0.0555556	1.83333	14.7593
	1.5		9.18519		13.4259		35.7778		4.59259		11.5926		1		2.16667		9.92593
	3.14815		13.2593		10.3889		21.0185		3.51852		11.6667		1.48148		0.444444		3.59259
	2.18519		5.48148		4.03704		14.463		4.11111		44.1111		0.907407		0.814815		3.7963
	1.31482		8.09259		6.88889		17.6111		5.75926		38.5926		0.351852		0.12963		4.03704

## Sheet: Fig. 2e
Fig. 2e (source data)
Relative mRNA abundance
	igf3		amh		gsdf		cyp17a1		hsd3b1		star		rxfp2a		rxfp2b
insl3+/+	insl3-/-	insl3+/+	insl3-/-	insl3+/+	insl3-/-	insl3+/+	insl3-/-	insl3+/+	insl3-/-	insl3+/+	insl3-/-	insl3+/+	insl3-/-	insl3+/+	insl3-/-
0.459942	0.0567799	1.84602	0.051116	0.835889	0.878055	0.872809	1.46484	0.702374	1.49465	0.839527	0.761095	1.00515	0.843182	0.928622	1.9462
2.89191	0.0475039	0.797147	1.6359	1.14463	2.12145	0.646059	0.321392	1.41158	0.657234	1.3376	0.506739	0.92493	0.594432	0.540611	0.935189
0.662898	0.0543224	0.950165	0.012358	0.93544	0.477658	1.0883	0.493597	0.844485	0.987927	1.15507	1.0735	0.925785	1.13256	1.06621	0.559352
1.12196	0.220374	1.5778	0.0602213	1.22254	0.948608	1.16573	0.340621	1.02478	0.207518	1.10202	0.483185	1.33785	0.74557	1.68023	1.83803
0.756122	0.28708	0.391093	0.35231	0.950692	0.625197	1.03412	0.36748	0.970956	0.304668	0.815251	0.64423	0.785446	1.32355	1.18454	1.03538
0.107161	0.140928	0.437772	0.562497	0.910806	0.859389	1.19298	0.272388	1.04583	0.355227	0.75053	0.446165	1.02083	1.11645	0.599776	0.812062
	0.0529408		0.00299842		0.1939		0.678179		0.812146		0.595903		0.32106		0.158292
	0.231116		0.0189663		0.365907		0.673572		1.37314		0.925828		0.306314		0.449948
	0.961388		0.0279615		0.524513		0.30395		0.479957		0.764091		0.494857		0.696565
	0.660451		0.0414759		0.866567		0.533196		0.572485		0.796446		0.697332		1.49295

## Sheet: Fig. 3c
Fig. 3c (source data)
Apoptotic nuclei (%)
	9 months		12 months
insl3+/+	insl3-/-	insl3+/+	insl3-/-
0.116663	0.959424	0.243046	3.71685
0.234342	2.01301	0.226501	6.66989
0.114207	4.46519	0.233954	5.52778
0.249636	7.43802		3.60544
	0.361255		5.9832
	4.70247		4.47668
	2.43073		3.45871
			2.79619
			3.00292
			3.13837

## Sheet: Fig. 3d
Fig. 3d (source data)
Relative mRNA abundance
			9 months				12 months
	xiap		casp9		xiap		casp9
insl3+/+	insl3-/-	insl3+/+	insl3-/-	insl3+/+	insl3-/-	insl3+/+	insl3-/-
0.87371	1.57	0.94	0.72	0.76	0.73	0.69	1.98
0.695408	0.56	0.72	1.01	0.62	0.56	0.75	1.45
1.49223	0.43	0.87	0.78	1.16	0.83	0.91	1.48
0.97969	0.63	0.93	0.66	1.18	0.95	1.37	1.51
1.08439	0.79	0.76	0.66	0.81	0.94	1.22	1.37
0.648054	0.76	1.1	0.98	1.46	0.69	1.06	1.59
1.06478		0.63	0.95		0.34		1.1
1.50457					0.4		1.47
					0.48		1.56
					0.73		3.06

## Sheet: Fig. 4b
Fig. 4b (source data)
KEGG pathway enrichment
PathwayName	#Gene	Statistics	Genes
Metabolic pathways	32	p=1.77e-10;adjp=1.77e-10	hmgcra	asns	dnmt3ab	sc5d	ggt1l2.2	msmo1	sqlea	hsd17b12b	mgll	h6pd	cds1	acat2	chpt1	gpt2l	acaa2	cel.1	enpp7.2	haao	aco1	chka	alas1	adka	pcyt2	pgam2	fasn	acss1	glulc	pla2g12a	hyal6	glb1	cyp51	pck2
Steroid biosynthesis	5	p=3.08e-07;adjp=3.08e-07	sqlea	sc5d	cel.1	msmo1	cyp51
Glycerophospholipid metabolism	6	p=2.27e-05;adjp=2.27e-05	pla2g12a	lpgat1	cds1	chka	pcyt2	chpt1
PPAR signaling pathway	4	p=0.0014;adjp=0.0014	lpl	pparg	pck2	cpt1aa
Retinol metabolism	3	p=0.0017;adjp=0.0017	retsat	cyp26b1	cyp26c1
ABC transporters	3	p=0.0018;adjp=0.0018	tap1	cftr	abcc12
Alanine, aspartate and glutamate metabolism	3	p=0.0026;adjp=0.0026	asns	glulc	gpt2l
Fatty acid metabolism	3	p=0.0033;adjp=0.0033	acaa2	acat2	cpt1aa
Pyruvate metabolism	3	p=0.0033;adjp=0.0033	acss1	acat2	pck2
Glycerolipid metabolism	3	p=0.0047;adjp=0.0047	lpl	cel.1	mgll
Glycolysis / Gluconeogenesis	3	p=0.0135;adjp=0.0135	pgam2	acss1	pck2
Adipocytokine signaling pathway	3	p=0.0200;adjp=0.0200	stat3	pck2	cpt1aa

## Sheet: Fig. 4c
Fig. 4c (source data)
Gene Ontology enrichment
Term	Count	Genes	p value	FDR
GO:0055114~oxidation-reduction process	28	ME1, CYP51, SC5D, HMGCRA, EGLN2, CYP3C1, ERO1B, DHCR7, CH25H, CYP26B1, HAAO, FASN, SRD5A1, CAT, SQLEA, MPX, ZGC:77938, MSMO1, FA2H, BCO2B, OGFOD2, CYP26C1, H6PD, AGMO, ACAD11, GPX1B, HSD17B12B, RETSAT	1.5254E-6	0.0021
GO:0016126~sterol biosynthetic process	6	MSMO1, DHCR7, CH25H, HMGCRA, SQLEA, SI:CH1073-429I10.1	4.9383E-6	0.0070
GO:0016491~oxidoreductase activity	25	ME1, CYP51, SC5D, HMGCRA, EGLN2, CYP3C1, SDR16C5B, DHCR7, CH25H, CYP26B1, HAAO, FASN, CAT, SQLEA, ETFA, MPX, ZGC:77938, MSMO1, FA2H, OGFOD2, CYP26C1, AGMO, GPX1B, HSD17B12B, RETSAT	1.7427E-5	0.0248
GO:0006629~lipid metabolic process	13	LPL, MSMO1, FA2H, CEL.1, CHPT1, DHCR7, CH25H, MGLL, TECRB, SRD5A1, ANGPTL3, SI:CH1073-429I10.1, HSD17B12B	4.8603E-5	0.0690
GO:0055085~transmembrane transport	21	ABCC6B.2, SLC5A5, CNGA3A, TRPV1, KCNB2, SLC25A1B, SLC22A23, CFTR, ABCC13, ABCC12, CACNA1FB, SLC16A9A, SLC17A9B, TRPA1B, SLC2A6, TAP1, SLC13A1, SLC13A4, HCN3, SLC26A3.2, SLC25A17	6.1700E-5	0.0876
GO:0005506~iron ion binding	13	CYP51, OGFOD2, SC5D, ZGC:109934, MSMO1, CYP26C1, FA2H, CH25H, CYP26B1, HAAO, EGLN2, AGMO, CYP3C1	1.0255E-4	0.1459
GO:0006633~fatty acid biosynthetic process	6	SC5D, MSMO1, FA2H, CH25H, AGMO, HSD17B12B	4.9249E-4	0.6979
GO:0009058~biosynthetic process	6	ALAS1, GPT2L, FASN, ZGC:194209, PCYT2, FDFT1	0.0015	2.1207
GO:0046777~protein autophosphorylation	8	PIMR151, PIMR167, PIMR148, PIMR156, PIMR130, PIMR113, PIMR58, PIMR59	0.0062	8.5352
GO:0008152~metabolic process	15	ACAA2, LPGAT1, ENPP7.2, ACO1, HMGCS1, SI:CH73-334D15.1, PGAM2, ACAT2, HYAL6, GLB1, MAN2A1, ACSS1, ALAS1, FASN, ACAD11	0.0066	9.1148

[truncated: 17 more sheets: Fig. 5a, Fig. 5b, Fig. 5c, Fig. 5d, Fig. 5e, Fig. 6a, Fig. 6b, Fig. 6c, Fig. 6d, Suppl. Fig. 1c, Suppl. Fig. 3a, Suppl. Fig. 3b, Suppl. Fig 4, Suppl. Fig.6a, Suppl. Fig. 6b, Suppl. Fig. 6c, Suppl. Fig. 7]
